# Supplementary material for: Very Late Recurrence in Germ Cell Tumor of the Testis: Lessons and Implications
Source: Cancers (Basel). 2022 Feb 23;14(5):1127. doi: 10.3390/cancers14051127 (PMC8909729; doi:10.3390/cancers14051127)
Supplement: Supplementary file 1 [file cancers-14-01127-s001.zip]

Archive with 1 entries (1 files):
- cancers-1534065-supplementary.pdf
